# Supplementary material for: Low Efficacy of Genetic Tests for the Diagnosis of Primary Lymphedema Prompts Novel Insights into the Underlying Molecular Pathways
Source: Int J Mol Sci. 2022 Jul 3;23(13):7414. doi: 10.3390/ijms23137414 (PMC9267137; doi:10.3390/ijms23137414)
Supplement: Supplementary file 1 [file ijms-23-07414-s001.zip]

Archive with 1 entries (1 files):
- ijms-1740920-supplementary.pdf
